# Supplementary material for: Criteria Used in Clinical Practice to Guide Immunosuppressive Treatment in Patients with Primary Sclerosing Cholangitis
Source: PLoS One. 2015 Oct 21;10(10):e0140525. doi: 10.1371/journal.pone.0140525 (PMC4619354; doi:10.1371/journal.pone.0140525)
Supplement: S1 Table — (XLSX) [file pone.0140525.s001.xlsx]

## Sheet: data (except for Table 2)
Patient ID	Sex	Inflammatory bowel disease (IBD)	Signs of cirrhosis (ascites, varices, splenomegaly) at start of UDCA	Age in years at start of UDCA prescription	Patient's first state after first presentation (w/o CC)	Days under risk of 1st transition or IS prescription since UDCA prescription (w/o CC)	Days between UDCA prescription and IBD diagnosis	Total Bilirubin group at start of UDCA [mg/dL]	AP group at start of UDCA	gGT group at start of UDCA	ALT group at start of UDCA	AST group at start of UDCA	IgG group at start of UDCA	ANA, SMA, SLA/LP at start of UDCA [titres]	Creatinine group at start of UDCA [mg/dL]	mHAI score group at start of UDCA	Simplified AIH score group at start of UDCA	Ratio of ALT wrt to normal and AP wrt normal AP at start of UDCA
192	male	ulcerative colitis	.	41	LTx or death	865	-7238	more than 1.2	more than 200	up to 200	up to 70	.	.	.	more than 0.80	.	.	up to 2.5
119	male	none	present	22	PSC only	1620	.	up to 1.2	up to 200	more than 200	more than 70	up to 70	up to 16	at least 1 positive	up to 0.80	up to 3	score =< 5	up to 2.5
303530820	female	Crohn's disease	present	49	LTx or death	873	-7550	more than 1.2	more than 200	up to 200	up to 70	up to 70	more than 16	at least 1 positive	up to 0.80	.	score >5	up to 2.5
1	male	indifferent colitis	present	16	PSC only	1646	-105	up to 1.2	up to 200	up to 200	up to 70	.	up to 16	.	up to 0.80	.	score =< 5	up to 2.5
188	male	Crohn's disease	present	20	PSC & AIH	135	-1367	more than 1.2	up to 200	up to 200	up to 70	up to 70	more than 16	at least 1 positive	more than 0.80	up to 3	score >5	up to 2.5
210	male	none	present	61	PSC & AIH	2199	.	more than 1.2	more than 200	more than 200	more than 70	more than 70	more than 16	at least 1 positive	more than 0.80	more than 3	score >5	up to 2.5
38	female	ulcerative colitis	present	55	LTx or death	216	.	up to 1.2	more than 200	up to 200	up to 70	up to 70	.	at least 1 positive	more than 0.80	up to 3	score =< 5	up to 2.5
602534811	male	none	present	47	LTx or death	1429	.	more than 1.2	more than 200	more than 200	more than 70	up to 70	.	0	up to 0.80	.	score =< 5	up to 2.5
1809659810	male	Crohn's disease	present	32	LTx or death	4167	-9483	up to 1.2	more than 200	more than 200	more than 70	up to 70	.	0	up to 0.80	.	score =< 5	up to 2.5
1908601520	female	none	present	41	LTx or death	660	.	up to 1.2	more than 200	more than 200	more than 70	up to 70	up to 16	at least 1 positive	up to 0.80	.	score =< 5	up to 2.5
2002688720	female	none	present	38	PSC & AIH	1334	.	more than 1.2	more than 200	more than 200	more than 70	more than 70	.	at least 1 positive	up to 0.80	.	score >5	up to 2.5
2011674811	male	ulcerative colitis	present	28	LTx or death	1603	-3378	more than 1.2	more than 200	more than 200	more than 70	up to 70	.	0	up to 0.80	.	score =< 5	up to 2.5
2201590411	male	ulcerative colitis	present	46	LTx or death	1892	89	up to 1.2	up to 200	up to 200	up to 70	up to 70	more than 16	0	up to 0.80	.	score =< 5	up to 2.5
2807644910	male	ulcerative colitis	present	41	PSC only	2175	-4037	more than 1.2	.	.	more than 70	more than 70	up to 16	0	.	.	score =< 5	.
3012636110	male	none	present	41	LTx or death	1000	.	more than 1.2	more than 200	more than 200	more than 70	more than 70	up to 16	0	more than 0.80	.	score =< 5	up to 2.5
104	female	ulcerative colitis	present	23	PSC only	1595	-4625	up to 1.2	more than 200	more than 200	more than 70	.	up to 16	.	up to 0.80	up to 3	score =< 5	up to 2.5
110	male	indifferent colitis	present	52	LTx or death	507	-3215	more than 1.2	more than 200	up to 200	up to 70	up to 70	.	.	up to 0.80	.	.	up to 2.5
112	female	ulcerative colitis	present	38	PSC only	1012	-4925	up to 1.2	more than 200	more than 200	more than 70	up to 70	up to 16	.	.	.	score =< 5	up to 2.5
126	male	indifferent colitis	present	33	LTx or death	4426	.	up to 1.2	more than 200	up to 200	.	.	.	.	more than 0.80	.	.	.
13	female	.	present	32	PSC only	526	.	up to 1.2	up to 200	up to 200	up to 70	.	.	.	up to 0.80	.	.	up to 2.5
153	female	none	present	45	LTx or death	344	.	more than 1.2	more than 200	up to 200	up to 70	.	up to 16	.	up to 0.80	up to 3	score =< 5	up to 2.5
168	male	ulcerative colitis	present	34	PSC & AIH	634	-4893	up to 1.2	up to 200	up to 200	more than 70	.	up to 16	.	up to 0.80	more than 3	score =< 5	up to 2.5
187	female	ulcerative colitis	present	38	PSC only	539	-2789	up to 1.2	up to 200	up to 200	up to 70	.	more than 16	.	up to 0.80	.	.	up to 2.5
190	male	none	present	40	PSC only	1002	.	up to 1.2	up to 200	up to 200	up to 70	.	up to 16	.	up to 0.80	.	score =< 5	up to 2.5
2	male	indifferent colitis	present	32	PSC only	1283	-87	up to 1.2	up to 200	up to 200	up to 70	.	.	at least 1 positive	up to 0.80	.	.	up to 2.5
21	male	ulcerative colitis	present	20	PSC only	1908	-124	up to 1.2	up to 200	up to 200	up to 70	.	up to 16	.	up to 0.80	up to 3	score =< 5	up to 2.5
40	male	ulcerative colitis	present	27	PSC only	816	-2661	more than 1.2	up to 200	up to 200	up to 70	.	.	.	.	.	.	up to 2.5
6	male	ulcerative colitis	present	32	PSC only	1045	1023	up to 1.2	more than 200	more than 200	more than 70	.	.	.	up to 0.80	.	.	up to 2.5
1011522920	female	ulcerative colitis	present	38	LTx or death	2208	6596	.	.	.	.	.	.	.	.	.	.	.
1410709210	male	none	present	25	PSC only	5641	.	more than 1.2	more than 200	more than 200	more than 70	more than 70	.	.	up to 0.80	.	.	up to 2.5
1905674811	male	indifferent colitis	present	26	LTx or death	5305	-3403	more than 1.2	more than 200	more than 200	up to 70	more than 70	more than 16	.	up to 0.80	.	.	up to 2.5
2401532910	male	ulcerative colitis	present	43	PSC & AIH	4335	1766	more than 1.2	more than 200	more than 200	more than 70	more than 70	.	.	up to 0.80	up to 3	score >5	up to 2.5
2510777020	female	ulcerative colitis	present	21	PSC & AIH	927	-1527	.	.	.	.	.	.	.	.	more than 3	score >5	.
4100144086	male	none	present	13	PSC & AIH	416	.	up to 1.2	more than 200	more than 200	more than 70	more than 70	up to 16	.	up to 0.80	.	.	up to 2.5
4100242330	male	ulcerative colitis	present	51	LTx or death	2981	-1096	.	.	.	.	.	.	.	.	.	.	.
4100248329	female	ulcerative colitis	present	41	PSC & AIH	4111	-5844	.	.	.	.	.	.	.	.	up to 3	score >5	.
132	male	.	absent	49	PSC only	113	.	.	up to 200	more than 200	.	.	.	at least 1 positive	more than 0.80	.	.	.
116	male	ulcerative colitis	absent	47	PSC only	1064	-3071	up to 1.2	more than 200	more than 200	more than 70	up to 70	more than 16	at least 1 positive	more than 0.80	.	score >5	up to 2.5
143	female	Crohn's disease	absent	54	PSC only	681	338	up to 1.2	more than 200	more than 200	more than 70	up to 70	up to 16	at least 1 positive	up to 0.80	.	score =< 5	up to 2.5
146	male	none	absent	39	PSC only	596	.	more than 1.2	more than 200	more than 200	more than 70	up to 70	up to 16	0	more than 0.80	up to 3	score =< 5	up to 2.5
217	male	ulcerative colitis	absent	14	PSC only	192	1	.	.	more than 200	more than 70	more than 70	more than 16	.	.	.	score =< 5	.
3	male	none	absent	34	PSC only	3333	.	up to 1.2	more than 200	up to 200	up to 70	up to 70	.	0	up to 0.80	.	score =< 5	up to 2.5
301738110	male	none	absent	32	PSC only	2201	.	up to 1.2	more than 200	more than 200	more than 70	more than 70	.	0	up to 0.80	.	score =< 5	more than 2.5
311656621	female	none	absent	35	LTx or death	1699	.	up to 1.2	more than 200	more than 200	more than 70	more than 70	more than 16	0	up to 0.80	.	score =< 5	up to 2.5
604682311	male	ulcerative colitis	absent	33	PSC only	3772	1025	up to 1.2	up to 200	up to 200	up to 70	up to 70	more than 16	0	up to 0.80	.	score =< 5	up to 2.5
708784610	male	ulcerative colitis	absent	25	LTx or death	323	-882	up to 1.2	more than 200	up to 200	more than 70	up to 70	more than 16	at least 1 positive	more than 0.80	.	score >5	up to 2.5
911656610	male	Crohn's disease	absent	32	PSC only	4962	1412	more than 1.2	more than 200	more than 200	more than 70	up to 70	up to 16	0	up to 0.80	.	score =< 5	up to 2.5
911889220	female	ulcerative colitis	absent	15	PSC only	2848	-4334	more than 1.2	more than 200	up to 200	more than 70	more than 70	.	at least 1 positive	.	.	.	up to 2.5
1007472520	female	Crohn's disease	absent	57	PSC only	2469	-14379	.	.	.	.	.	up to 16	0	.	.	score =< 5	.
1102679310	male	none	absent	32	PSC only	4175	.	up to 1.2	more than 200	more than 200	more than 70	more than 70	.	0	up to 0.80	.	.	up to 2.5
1207536020	female	ulcerative colitis	absent	39	PSC only	6715	-636	up to 1.2	more than 200	up to 200	up to 70	up to 70	up to 16	at least 1 positive	up to 0.80	.	score =< 5	up to 2.5
1310618710	male	ulcerative colitis	absent	37	LTx or death	1172	731	up to 1.2	more than 200	more than 200	more than 70	up to 70	more than 16	0	up to 0.80	.	score =< 5	up to 2.5
1411791211	male	ulcerative colitis	absent	17	PSC only	5460	212	up to 1.2	more than 200	up to 200	up to 70	up to 70	up to 16	0	up to 0.80	.	score =< 5	up to 2.5
2109705510	male	ulcerative colitis	absent	23	LTx or death	4847	-2443	.	.	.	.	.	more than 16	0	.	.	score =< 5	.
2205751910	male	none	absent	31	PSC only	1799	.	more than 1.2	up to 200	more than 200	more than 70	up to 70	more than 16	at least 1 positive	up to 0.80	.	score >5	more than 2.5
2208825920	female	ulcerative colitis	absent	18	LTx or death	3060	258	more than 1.2	more than 200	up to 200	up to 70	up to 70	more than 16	0	up to 0.80	.	score =< 5	up to 2.5
2303629510	male	Crohn's disease	absent	41	PSC only	3068	2535	up to 1.2	more than 200	more than 200	more than 70	more than 70	more than 16	0	up to 0.80	.	score =< 5	up to 2.5
2802512511	male	ulcerative colitis	absent	48	PSC only	4463	-6785	more than 1.2	more than 200	more than 200	more than 70	up to 70	.	0	up to 0.80	.	score =< 5	up to 2.5
4100066917	male	ulcerative colitis	absent	32	PSC only	1482	153	.	.	.	.	.	.	0	up to 0.80	.	score =< 5	.
4100073963	male	Crohn's disease	absent	36	PSC only	1242	-7445	up to 1.2	more than 200	more than 200	up to 70	up to 70	up to 16	0	more than 0.80	.	score =< 5	up to 2.5
10	female	indifferent colitis	absent	67	PSC only	2548	0	up to 1.2	more than 200	more than 200	up to 70	.	.	.	up to 0.80	.	.	up to 2.5
103	male	none	absent	25	PSC only	2864	.	up to 1.2	more than 200	up to 200	up to 70	.	.	.	up to 0.80	.	.	up to 2.5
105	male	ulcerative colitis	absent	34	PSC only	2204	-5479	more than 1.2	up to 200	up to 200	more than 70	up to 70	.	.	more than 0.80	.	.	more than 2.5
108	female	none	absent	38	PSC only	3318	.	up to 1.2	more than 200	up to 200	up to 70	up to 70	.	.	up to 0.80	.	.	up to 2.5
109	male	none	absent	48	PSC only	2310	.	more than 1.2	up to 200	up to 200	more than 70	more than 70	.	.	more than 0.80	.	.	up to 2.5
149	male	Crohn's disease	absent	19	PSC only	1354	-3820	up to 1.2	more than 200	more than 200	more than 70	up to 70	up to 16	at least 1 positive	more than 0.80	up to 3	score =< 5	up to 2.5
15	female	none	absent	33	PSC only	322	.	up to 1.2	up to 200	up to 200	up to 70	.	up to 16	.	up to 0.80	.	score =< 5	up to 2.5
156	female	Crohn's disease	absent	21	PSC only	3327	-1187	up to 1.2	up to 200	up to 200	up to 70	.	.	.	up to 0.80	up to 3	score =< 5	up to 2.5
157	male	ulcerative colitis	absent	37	PSC only	166	-4816	up to 1.2	more than 200	more than 200	more than 70	.	up to 16	.	more than 0.80	.	score =< 5	up to 2.5
16	male	Crohn's disease	absent	35	PSC only	365	-53	up to 1.2	more than 200	up to 200	up to 70	up to 70	.	at least 1 positive	up to 0.80	.	.	up to 2.5
163	male	Crohn's disease	absent	39	PSC only	1764	-2906	up to 1.2	more than 200	more than 200	more than 70	up to 70	.	.	up to 0.80	.	score =< 5	up to 2.5
167	male	indifferent colitis	absent	29	PSC only	1419	-5	more than 1.2	more than 200	more than 200	more than 70	more than 70	.	.	more than 0.80	up to 3	score =< 5	up to 2.5
172	female	none	absent	68	PSC only	1437	.	.	.	.	.	.	.	.	.	.	.	.
173	female	ulcerative colitis	absent	41	PSC only	660	-416	up to 1.2	more than 200	more than 200	more than 70	up to 70	up to 16	.	up to 0.80	.	score =< 5	up to 2.5
174	female	none	absent	28	PSC only	1968	.	up to 1.2	up to 200	up to 200	up to 70	.	.	.	up to 0.80	.	score =< 5	up to 2.5
176	male	Crohn's disease	absent	16	LTx or death	2384	-743	more than 1.2	more than 200	more than 200	up to 70	up to 70	up to 16	.	up to 0.80	.	score =< 5	up to 2.5
177	male	none	absent	26	PSC only	5752	.	.	.	more than 200	.	.	.	.	.	.	score =< 5	.
18	male	.	absent	33	PSC only	938	.	up to 1.2	up to 200	up to 200	up to 70	.	up to 16	.	up to 0.80	up to 3	score =< 5	up to 2.5
184	female	ulcerative colitis	absent	34	PSC only	456	-9825	up to 1.2	up to 200	up to 200	up to 70	.	more than 16	.	up to 0.80	.	.	up to 2.5
202	female	none	absent	45	PSC only	3286	.	up to 1.2	more than 200	more than 200	up to 70	up to 70	.	.	up to 0.80	.	score =< 5	up to 2.5
205	male	indifferent colitis	absent	59	PSC only	97	.	more than 1.2	up to 200	up to 200	up to 70	.	up to 16	.	more than 0.80	.	score =< 5	up to 2.5
22	female	ulcerative colitis	absent	42	PSC only	518	.	up to 1.2	more than 200	more than 200	more than 70	.	more than 16	.	up to 0.80	.	score =< 5	up to 2.5
24	female	none	absent	63	PSC only	945	.	up to 1.2	up to 200	more than 200	up to 70	.	up to 16	.	up to 0.80	up to 3	score =< 5	up to 2.5
26	male	none	absent	61	LTx or death	155	.	more than 1.2	more than 200	up to 200	up to 70	.	.	.	up to 0.80	up to 3	score =< 5	up to 2.5
34	male	ulcerative colitis	absent	16	PSC only	363	.	up to 1.2	more than 200	more than 200	more than 70	.	.	.	up to 0.80	.	.	more than 2.5
35	female	none	absent	61	PSC only	306	.	up to 1.2	up to 200	up to 200	up to 70	.	up to 16	.	up to 0.80	.	score =< 5	up to 2.5
39	male	ulcerative colitis	absent	45	PSC only	625	.	up to 1.2	more than 200	more than 200	more than 70	.	.	.	more than 0.80	up to 3	score =< 5	up to 2.5
44	male	ulcerative colitis	absent	37	PSC only	679	-853	up to 1.2	up to 200	more than 200	more than 70	.	up to 16	.	more than 0.80	.	score =< 5	up to 2.5
45	female	ulcerative colitis	absent	48	PSC only	1219	-192	up to 1.2	more than 200	up to 200	more than 70	.	up to 16	.	.	.	score =< 5	up to 2.5
51	male	Crohn's disease	absent	21	PSC only	3875	-1492	up to 1.2	more than 200	up to 200	up to 70	up to 70	.	.	.	.	.	up to 2.5
MHH-0102635112	male	ulcerative colitis	absent	39	PSC only	3195	0	.	more than 200	more than 200	more than 70	up to 70	.	at least 1 positive	up to 0.80	.	.	up to 2.5
MHH-0904855810	male	ulcerative colitis	absent	17	LTx or death	3407	-730	.	.	.	.	.	.	.	.	.	.	.
MHH-1202531011	male	ulcerative colitis	absent	51	PSC & AIH	595	-5478	.	.	.	.	.	.	.	.	.	.	.
1209765220	female	ulcerative colitis	absent	25	LTx or death	958	-3027	up to 1.2	up to 200	up to 200	up to 70	up to 70	.	.	up to 0.80	.	.	up to 2.5
1701780910	male	ulcerative colitis	absent	25	PSC & AIH	356	-2190	.	.	.	.	.	.	.	.	more than 3	score >5	.
1901568010	male	ulcerative colitis	absent	34	LTx or death	1158	-6070	up to 1.2	more than 200	more than 200	up to 70	up to 70	more than 16	.	up to 0.80	.	.	up to 2.5
2106724420	female	ulcerative colitis	absent	21	LTx or death	4613	5531	more than 1.2	more than 200	more than 200	more than 70	more than 70	.	.	.	.	.	up to 2.5
2108528711	male	ulcerative colitis	absent	49	PSC only	3436	-4442	.	.	.	.	.	.	.	.	.	.	.
2310687810	male	ulcerative colitis	absent	28	LTx or death	2808	-3073	.	.	.	.	.	.	.	.	.	.	.
2703615611	male	none	absent	40	PSC only	3585	.	more than 1.2	more than 200	up to 200	up to 70	up to 70	.	.	up to 0.80	.	.	up to 2.5
2705449320	female	none	absent	61	PSC & AIH	577	.	more than 1.2	more than 200	more than 200	more than 70	more than 70	.	.	.	more than 3	score >5	up to 2.5
2709883610	male	ulcerative colitis	absent	22	PSC & AIH	233	0	.	.	.	.	.	.	.	.	more than 3	score >5	.
2805635110	male	ulcerative colitis	absent	18	LTx or death	9234	851	.	.	.	.	.	.	.	.	.	.	.
4100063610	male	none	absent	46	LTx or death	4214	.	.	.	.	.	.	.	.	.	.	.	.
4100224489	male	none	absent	31	LTx or death	1188	.	.	.	.	.	.	.	.	.	.	.	.
158	female	ulcerative colitis	.	27	PSC only	2459	-2694	up to 1.2	up to 200	up to 200	up to 70	up to 70	up to 16	at least 1 positive	up to 0.80	.	score =< 5	up to 2.5
137	female	none	.	34	LTx or death	1058	.	more than 1.2	more than 200	more than 200	more than 70	more than 70	more than 16	0	up to 0.80	.	score >5	up to 2.5
159	male	ulcerative colitis	.	50	PSC only	1701	-4455	more than 1.2	more than 200	more than 200	more than 70	more than 70	.	at least 1 positive	up to 0.80	up to 3	score =< 5	up to 2.5
161	female	none	.	25	PSC only	1262	.	.	.	.	.	.	.	at least 1 positive	.	up to 3	score =< 5	.
170	male	indifferent colitis	.	43	PSC only	1919	48	up to 1.2	up to 200	up to 200	more than 70	up to 70	up to 16	at least 1 positive	more than 0.80	.	score =< 5	up to 2.5
181	male	.	.	63	PSC only	1266	.	up to 1.2	more than 200	more than 200	more than 70	more than 70	more than 16	at least 1 positive	up to 0.80	.	score >5	up to 2.5
185	female	ulcerative colitis	.	34	PSC only	1963	-522	up to 1.2	more than 200	up to 200	up to 70	up to 70	up to 16	0	up to 0.80	up to 3	score =< 5	up to 2.5
41	male	ulcerative colitis	.	38	PSC only	1140	883	up to 1.2	up to 200	up to 200	up to 70	up to 70	up to 16	at least 1 positive	more than 0.80	.	score =< 5	up to 2.5
4100099272	male	ulcerative colitis	.	47	PSC only	2120	-31	.	.	.	.	.	more than 16	at least 1 positive	.	.	score >5	.
4100189491	male	ulcerative colitis	.	51	PSC only	634	-3561	more than 1.2	up to 200	more than 200	up to 70	up to 70	up to 16	0	more than 0.80	.	score =< 5	up to 2.5
12	female	indifferent colitis	.	19	PSC only	555	561	more than 1.2	.	more than 200	more than 70	.	.	.	up to 0.80	.	.	.
122	female	none	.	34	LTx or death	3038	.	.	more than 200	more than 200	.	.	.	.	.	.	.	.
127	male	ulcerative colitis	.	29	LTx or death	2038	-629	.	.	.	more than 70	.	.	.	.	.	.	.
136	male	Crohn's disease	.	52	PSC only	949	0	.	.	.	.	.	.	.	.	.	.	.
141	female	ulcerative colitis	.	25	PSC only	114	-2535	more than 1.2	more than 200	up to 200	up to 70	.	.	.	up to 0.80	.	.	up to 2.5
150	male	none	.	52	PSC only	1896	.	more than 1.2	up to 200	more than 200	up to 70	up to 70	up to 16	at least 1 positive	more than 0.80	up to 3	score =< 5	up to 2.5
182	male	.	.	40	PSC only	437	.	.	.	.	.	.	.	.	.	.	.	.
191	male	Crohn's disease	.	16	PSC only	7261	0	.	.	.	.	.	.	.	.	.	.	.
28	male	.	.	26	PSC only	1168	.	up to 1.2	up to 200	up to 200	up to 70	.	up to 16	.	more than 0.80	.	score =< 5	up to 2.5
47	male	none	.	40	PSC only	2632	.	.	.	.	.	.	.	.	.	.	.	.
9	male	ulcerative colitis	.	69	PSC only	1481	326	more than 1.2	up to 200	more than 200	more than 70	.	up to 16	.	more than 0.80	.	score =< 5	up to 2.5
169	male	indifferent colitis	present	29	PSC only	644	389	up to 1.2	up to 200	more than 200	more than 70	up to 70	up to 16	at least 1 positive	more than 0.80	.	score =< 5	up to 2.5
117	male	none	present	29	PSC only	1274	.	up to 1.2	more than 200	more than 200	more than 70	more than 70	up to 16	at least 1 positive	up to 0.80	up to 3	score =< 5	up to 2.5
140	male	none	present	17	PSC only	198	.	up to 1.2	up to 200	up to 200	up to 70	up to 70	up to 16	at least 1 positive	more than 0.80	up to 3	score =< 5	up to 2.5
180	male	ulcerative colitis	present	26	PSC only	1280	-92	up to 1.2	up to 200	more than 200	more than 70	up to 70	up to 16	at least 1 positive	up to 0.80	.	score =< 5	more than 2.5
218	male	indifferent colitis	present	30	PSC only	97	35	up to 1.2	up to 200	more than 200	more than 70	up to 70	up to 16	at least 1 positive	more than 0.80	up to 3	score =< 5	up to 2.5
1205648310	male	none	present	42	PSC only	1896	.	up to 1.2	up to 200	more than 200	more than 70	up to 70	up to 16	at least 1 positive	up to 0.80	.	score =< 5	up to 2.5
1707773310	male	ulcerative colitis	present	20	LTx or death	3831	2981	.	.	.	.	.	more than 16	0	.	.	score =< 5	.
106	male	ulcerative colitis	present	36	PSC & AIH	95	-895	more than 1.2	more than 200	more than 200	more than 70	up to 70	more than 16	at least 1 positive	more than 0.80	.	.	up to 2.5
125	male	none	present	44	PSC only	3937	.	up to 1.2	more than 200	up to 200	more than 70	up to 70	.	.	more than 0.80	.	score =< 5	up to 2.5
130	male	ulcerative colitis	present	37	PSC & AIH	1554	-6375	more than 1.2	more than 200	more than 200	more than 70	.	more than 16	.	up to 0.80	up to 3	score >5	up to 2.5
160	male	ulcerative colitis	present	26	PSC only	1424	1500	up to 1.2	more than 200	up to 200	more than 70	.	up to 16	.	up to 0.80	.	score =< 5	up to 2.5
164	male	none	present	36	PSC only	329	.	up to 1.2	more than 200	more than 200	more than 70	up to 70	up to 16	.	more than 0.80	.	score =< 5	up to 2.5
FRA_2	male	none	present	23	PSC & AIH	2830	.	.	.	.	.	.	.	.	.	.	score >5	.
101692320	female	none	present	21	PSC & AIH	492	.	.	.	more than 200	more than 70	up to 70	more than 16	.	.	.	.	.
604852310	male	ulcerative colitis	present	4	PSC & AIH	1482	0	.	.	.	.	.	.	.	.	.	score >5	.
2911699010	male	ulcerative colitis	present	29	PSC & AIH	1324	-1977	.	.	.	.	.	.	.	.	.	.	.
4100108628	male	ulcerative colitis	present	35	PSC & AIH	103	-14	more than 1.2	more than 200	more than 200	more than 70	more than 70	more than 16	at least 1 positive	more than 0.80	more than 3	score >5	up to 2.5
100	female	ulcerative colitis	absent	20	PSC only	658	-429	more than 1.2	more than 200	up to 200	more than 70	more than 70	up to 16	at least 1 positive	up to 0.80	.	score =< 5	more than 2.5
120	male	indifferent colitis	absent	44	PSC only	164	-10844	up to 1.2	up to 200	more than 200	more than 70	up to 70	up to 16	at least 1 positive	.	up to 3	score =< 5	up to 2.5
142	female	none	absent	54	PSC only	1255	.	up to 1.2	up to 200	up to 200	up to 70	up to 70	up to 16	at least 1 positive	up to 0.80	up to 3	score =< 5	up to 2.5
145	female	none	absent	28	PSC only	475	.	more than 1.2	up to 200	up to 200	up to 70	more than 70	up to 16	at least 1 positive	up to 0.80	.	score =< 5	up to 2.5
147	male	ulcerative colitis	absent	20	PSC only	448	-290	up to 1.2	more than 200	more than 200	up to 70	up to 70	more than 16	at least 1 positive	more than 0.80	up to 3	score =< 5	up to 2.5
166	male	.	absent	34	PSC only	1617	.	up to 1.2	up to 200	up to 200	up to 70	up to 70	.	0	more than 0.80	more than 3	score =< 5	up to 2.5
206	female	Crohn's disease	absent	38	PSC only	270	.	up to 1.2	more than 200	more than 200	more than 70	.	.	0	more than 0.80	up to 3	score =< 5	up to 2.5
209	female	ulcerative colitis	absent	21	PSC only	422	-1009	more than 1.2	more than 200	more than 200	up to 70	.	more than 16	at least 1 positive	more than 0.80	up to 3	score =< 5	up to 2.5
211	female	none	absent	55	PSC only	100	.	up to 1.2	more than 200	more than 200	up to 70	.	up to 16	at least 1 positive	up to 0.80	up to 3	score =< 5	up to 2.5
214	female	.	absent	65	PSC only	198	.	up to 1.2	more than 200	more than 200	up to 70	up to 70	up to 16	at least 1 positive	up to 0.80	up to 3	score =< 5	up to 2.5
216	female	none	absent	39	PSC only	739	.	up to 1.2	up to 200	up to 200	up to 70	up to 70	up to 16	at least 1 positive	up to 0.80	up to 3	score =< 5	up to 2.5
1007618711	male	none	absent	36	PSC & AIH	4670	.	up to 1.2	.	up to 200	up to 70	up to 70	.	0	up to 0.80	more than 3	score >5	.
1601710420	female	Crohn's disease	absent	25	PSC only	5499	-4048	up to 1.2	more than 200	up to 200	up to 70	up to 70	up to 16	0	up to 0.80	.	score =< 5	up to 2.5
2309787910	male	none	absent	20	PSC only	4375	.	up to 1.2	more than 200	up to 200	up to 70	up to 70	up to 16	0	up to 0.80	.	score =< 5	up to 2.5
121	female	none	absent	58	PSC only	5869	.	more than 1.2	more than 200	up to 200	more than 70	up to 70	up to 16	at least 1 positive	more than 0.80	.	score =< 5	up to 2.5
129	male	ulcerative colitis	absent	37	LTx or death	2755	-6949	.	more than 200	up to 200	up to 70	up to 70	.	at least 1 positive	.	.	.	up to 2.5
138	male	ulcerative colitis	absent	39	PSC only	2025	-3465	up to 1.2	up to 200	up to 200	up to 70	up to 70	up to 16	.	up to 0.80	.	score =< 5	up to 2.5
17	female	none	absent	60	PSC only	543	.	up to 1.2	up to 200	up to 200	up to 70	.	.	.	more than 0.80	.	.	up to 2.5
179	male	none	absent	49	PSC only	1023	.	up to 1.2	up to 200	more than 200	more than 70	up to 70	up to 16	.	more than 0.80	up to 3	score =< 5	up to 2.5
200	male	ulcerative colitis	absent	63	PSC only	296	.	more than 1.2	more than 200	more than 200	more than 70	up to 70	.	.	more than 0.80	.	score =< 5	up to 2.5
201	male	ulcerative colitis	absent	26	PSC only	5745	.	more than 1.2	more than 200	up to 200	more than 70	more than 70	.	.	.	.	score =< 5	up to 2.5
33	female	.	absent	48	PSC only	882	.	up to 1.2	up to 200	up to 200	up to 70	.	up to 16	.	.	.	score =< 5	up to 2.5
4100020486	male	ulcerative colitis	absent	14	PSC & AIH	952	-8	.	.	.	.	.	.	.	.	.	score >5	.
207	female	.	.	58	PSC only	671	.	.	.	.	.	.	.	.	.	up to 3	score =< 5	.
213	female	none	.	71	PSC only	189	.	up to 1.2	up to 200	more than 200	up to 70	up to 70	up to 16	at least 1 positive	up to 0.80	.	score =< 5	up to 2.5
49	male	indifferent colitis	.	27	PSC only	335	105	up to 1.2	up to 200	more than 200	up to 70	up to 70	up to 16	0	more than 0.80	up to 3	.	up to 2.5
128	male	none	.	36	LTx or death	1180	.	.	more than 200	more than 200	.	.	.	.	.	.	.	.
171	male	none	.	21	PSC only	1316	.	up to 1.2	up to 200	more than 200	more than 70	up to 70	up to 16	.	more than 0.80	up to 3	score =< 5	up to 2.5
178	male	ulcerative colitis	.	20	PSC only	1560	-1036	.	more than 200	up to 200	up to 70	up to 70	.	.	.	.	.	up to 2.5
203	male	ulcerative colitis	.	17	PSC only	1166	.	.	.	.	.	.	.	.	.	.	.	.
220	female	ulcerative colitis	.	44	PSC only	3887	.	.	.	.	.	.	.	.	.	.	.	.
118	male	ulcerative colitis	present	57	PSC & AIH	1013	-7071	up to 1.2	up to 200	more than 200	more than 70	.	.	.	more than 0.80	.	.	up to 2.5
134	female	none	present	36	PSC & AIH	3081	.	.	.	.	.	.	.	.	.	more than 3	.	.
193	female	Crohn's disease	present	17	PSC & AIH	4779	-4383	more than 1.2	more than 200	up to 200	up to 70	.	up to 16	.	up to 0.80	more than 3	.	up to 2.5
29	male	none	present	42	PSC & AIH	971	.	up to 1.2	more than 200	more than 200	more than 70	.	up to 16	.	more than 0.80	.	.	up to 2.5
801544110	male	none	present	45	PSC & AIH	1562	.	.	.	.	.	.	.	.	.	more than 3	score =< 5	.
4100272915	female	ulcerative colitis	present	15	PSC & AIH	5510	-4017	.	.	.	.	.	.	.	.	.	.	.
124	female	none	absent	51	PSC only	800	.	up to 1.2	up to 200	up to 200	up to 70	up to 70	up to 16	at least 1 positive	up to 0.80	up to 3	score =< 5	up to 2.5
139	male	none	absent	32	PSC only	942	.	up to 1.2	more than 200	more than 200	more than 70	more than 70	up to 16	at least 1 positive	up to 0.80	up to 3	score =< 5	up to 2.5
102	female	none	absent	18	PSC & AIH	825	.	more than 1.2	more than 200	up to 200	more than 70	.	more than 16	.	up to 0.80	.	.	up to 2.5
123	female	none	absent	36	PSC & AIH	3117	.	.	.	.	.	.	.	.	.	.	.	.
183	female	ulcerative colitis	absent	26	PSC only	1278	-1488	up to 1.2	up to 200	up to 200	up to 70	up to 70	more than 16	.	up to 0.80	.	.	up to 2.5
19	male	ulcerative colitis	absent	20	PSC & AIH	709	-820	more than 1.2	more than 200	more than 200	up to 70	.	more than 16	.	more than 0.80	.	.	up to 2.5
133	female	ulcerative colitis	.	45	PSC only	1511	386	.	.	.	.	.	.	.	.	up to 3	score =< 5	.
186	male	ulcerative colitis	.	22	LTx or death	9032	.	.	.	.	.	.	.	.	.	.	.	.
50	male	ulcerative colitis	.	36	LTx or death	101	-2953	.	.	.	.	.	.	.	.	.	.	.
4100079844	female	none	present	35	PSC & AIH	1652	.	more than 1.2	more than 200	up to 200	more than 70	up to 70	.	.	up to 0.80	up to 3	.	up to 2.5
42	female	Crohn's disease	.	38	PSC only	932	-8157	.	.	.	.	.	.	.	.	.	.	.
882_HB	female	none	present	36	PSC & AIH	730	.	.	.	.	.	.	more than 16	at least 1 positive	.	.	.	.
99	male	ulcerative colitis	absent	49	PSC & AIH	1277	.	up to 1.2	more than 200	more than 200	more than 70	.	more than 16	.	up to 0.80	.	.	up to 2.5
MZ3	male	none	.	49	PSC & AIH	309	.	up to 1.2	more than 200	more than 200	up to 70	up to 70	more than 16	0	more than 0.80	.	.	up to 2.5
414_HB	male	ulcerative colitis	.	26	PSC & AIH	6141	-365	.	.	.	.	.	.	.	.	.	.	.
875_HB	male	none	.	19	PSC & AIH	791	.	.	.	.	.	.	.	.	.	.	.	.
